# Supplementary material for: Prevalence of Sexualized Substance Use and Chemsex in the General Population and Among Women: A Systematic Review and Meta-Analysis of Cross-Sectional Studies
Source: Healthcare (Basel). 2025 Apr 14;13(8):899. doi: 10.3390/healthcare13080899 (PMC12026793; doi:10.3390/healthcare13080899)
Supplement: Supplementary file 1 [file healthcare-13-00899-s001.zip]

Archive with 5 entries (5 files):
- Figure S1.tiff
- Figure S2.tiff
- Figure S3.tiff
- Figures S1-S3.pdf
- Table S1.pdf
